# Supplementary material for: Monophasic Variant of Salmonella Typhimurium 4,[5],12:i:- (ACSSuGmTmpSxt Type) Outbreak in Central Italy Linked to the Consumption of a Roasted Pork Product (Porchetta)
Source: Microorganisms. 2023 Oct 15;11(10):2567. doi: 10.3390/microorganisms11102567 (PMC10609469; doi:10.3390/microorganisms11102567)
Supplement: Supplementary file 1 [file microorganisms-11-02567-s001.zip]

Archive with 1 entries (1 files):
- microorganisms-2657111-supplementary.pdf
